# Supplementary material for: Single-molecular real-time deep sequencing reveals the dynamics of multi-drug resistant haplotypes and structural variations in the hepatitis C virus genome
Source: Sci Rep. 2020 Feb 14;10:2651. doi: 10.1038/s41598-020-59397-2 (PMC7021670; doi:10.1038/s41598-020-59397-2)
Supplement: Supplementary file 2 — Supplementary Information2. [file 41598_2020_59397_MOESM2_ESM.xlsx]

## Sheet: ArticleInfomation
Supplementary Tables
Single-molecular real-time deep sequencing reveals the dynamics of multi-drug resistant haplotypes and structural variations in the hepatitis C virus genome
Taiki Yamashita1, Haruhiko Takeda1,2, Atsushi Takai2, Soichi Arasawa2, Fumiyasu Nakamura2, Yoichi Mashimo3, Miyuki Hozan4, Shigeru Ohtsuru2,5, Hiroshi Seno2, Yoshihide Ueda2,6 and Akihiro Sekine1,4,*
1 Department of Omics-based Medicine, Center for Preventive Medical Science, Chiba University, Chiba, Japan,
2 Department of Gastroenterology and Hepatology, Graduate School of Medicine, Kyoto University, Kyoto, Japan
3 Department of Public Health, Graduate School of Medicine, Chiba University, Chiba, Japan
4 Department of Genome Medical Support, National Cerebral and Cardiovascular Center, Osaka, Japan
5 Department of Primary Care and Emergency Medicine, Graduate School of Medicine, Kyoto University, Kyoto, Japan
6 Department of Gastroenterology and Hepatology, Graduate School of Medicine, Kobe University, Kobe, Japan
* Correspondence to Akihiro Sekine, Ph.D.
Department of Omics-based Medicine, Center for Preventive Medical Science,
Chiba University, Chiba, Japan,
1-8-1, Inohana, Chuo-ku, Chiba, Japan,
Tel: +81-226-2537.
Email: sekine.akihiro@chiba-u.jp

## Sheet: S1
Supplementary Table S1. The summary of SMRT sequencing result.
sample#	# of total raw read	total raw read sizea	# of ≥5pass CCS2 read	≥5pass CCS2 read sizea	meanQV	# of filtered ≥5pass CCS2 read	%b	filtered ≥5pass CCS2 read sizea	%c	meanQV
#1-DCV/ASV-pre	510244	1099815353	10996	27109353	73.93	337	3.06	1061429	3.92	68.05
#1-DCV/ASV-post	453631	1252188326	7836	24305342	69.31	6949	88.68	21800435	89.69	69.91
#2-DCV/ASV-pre	330630	907896832	13822	43037686	70.66	8599	62.21	26996129	62.73	71.76
#2-DCV/ASV-post	7696	20534111	295	919761	72.13	257	87.12	805299	87.56	73.25
#3-DCV/ASV-pre	268740	632506124	6759	21210195	72.06	5583	82.6	17515217	82.58	73.08
#3-DCV/ASV-post	328445	853546231	11109	34680565	73.66	142	1.28	451732	1.3	69.72
#4-DCV/ASV-pre	77666	187282071	2269	6913683	68.76	1469	64.74	4623429	66.87	69.19
#4-DCV/ASV-post	426279	1094840677	14077	43722095	73.14	12525	88.97	39250263	89.77	73.86
#5-DCV/ASV-pre	646065	1307869632	17352	44196185	71.66	10854	62.55	34057679	77.06	71.02
#5-DCV/ASV-post	232614	597440610	8669	26829682	72.92	7743	89.32	24273370	90.47	73.48
#6-DCV/ASV-pre	213145	479267374	2308	6982735	68.89	1850	80.16	5680635	81.35	69.22
#6-DCV/ASV-post	254853	625695121	4443	13837929	72.67	4127	92.89	12922292	93.38	73.09
#7-DCV/ASV-pre	177665	516158975	4035	12395553	55.4	2273	56.33	7146460	57.65	55.9
#7-DCV/ASV-post	170894	491511378	6058	18960068	71.89	5430	89.63	16998203	89.65	72.33
#8-DCV/ASV-pre	219126	617978886	5450	16674905	68.35	3954	72.55	12390341	74.31	68.8
#8-DCV/ASV-post	34534	75052620	542	1519575	68.11	340	62.73	1066172	70.16	67.81
#9-SMV-pre	311545	886532826	7099	23078811	60.13	6258	88.15	20440202	88.57	60.7
#9-SMV-post	248611	726220090	4248	13897256	56.8	3678	86.58	12030459	86.57	57.35
#9-DCV/ASV-pre	262738	723050281	7208	23495909	63.61	5454	75.67	17819855	75.84	64.47
#9-DCV/ASV-post	293763	859749387	10788	35220730	68.39	9920	91.95	32388684	91.96	69.02
#9-SOF/LDV-pre	390977	1071206956	10012	32615370	67.27	8556	85.46	27947074	85.69	68.07
#10-SMV-pre	197605	580672538	7803	25510987	60.02	6923	88.72	22639211	88.74	60.63
#10-SMV-post	197856	582511219	8610	28115343	63.35	7065	82.06	23099698	82.16	64.09
#10-DCV/ASV-pre	173857	519100535	7775	25390719	66.88	7185	92.41	23468397	92.43	67.46
#10-DCV/ASV-post	268765	816485660	11049	36106581	69.53	9944	90	32489642	89.98	70.33
#10-SOF/LDV-pre	342008	994791858	12643	41281483	70.7	11874	93.92	38767881	93.91	71.28
#11-SMV-pre	164334	453300261	3400	11041519	56.73	2763	81.26	9039580	81.87	56.93
#11-DCV/ASV-pre	163998	483781758	6686	21812645	71.65	6289	94.06	20537627	94.15	72.16
#11-DCV/ASV-post	179587	540275184	7831	25521533	68.29	1645	21.01	5362915	21.01	68.53
#11-SOF/LDV-pre	234447	718137360	9074	29577245	70.85	1499	16.52	4902236	16.57	71.09
#12-SMV-pre	267723	790852567	9267	30188553	60.01	7235	78.07	23666941	78.4	60.72
#12-SMV-post	344192	1016227005	10158	32652436	62.41	7273	71.6	23558707	72.15	63.46
#12-DCV/ASV-pre	316154	878879354	10694	31924336	65.32	6512	60.89	20355835	63.76	65.72
#12-DCV/ASV-post	323262	962701937	13686	44444303	70.31	628	4.59	1985309	4.47	69.94
#12-SOF/LDV-pre	309111	887468206	10514	33751999	71.48	4450	42.32	14541710	43.08	72.38
CCS2, circular consensus sequencing 2; QV, quality value; SMV, simeprevir; DCV, daclatasvir; ASV, asunaprevir; SOF, sofosbuvir; LDV, ledipasvir; abp; bpercentage for the total number of the ≥5-pass CCS2 reads in the sample; cpercentage for the total size of the ≥5-pass CCS2 reads in the sample.

## Sheet: S2
Supplementary Table S2. The error rate of HCV sequencing calculated from HCV-containing plasmids.
Valuables
# of ≥5-pass CCS2 reads	38364
total ≥5-pass CCS2 reads size (bp)	101683536
average of match bases (bp)	2640.57
average of mismatch bases (bp)	0.62
average of gap open bases (bp)	7.26
mismatch rate (%)	0.023
error rate (%)	0.267
CCS2, circular consensus sequencing 2

## Sheet: S3
Supplementary Table S3. The codon information of 7 RASs.
RAS locus	start positiona	end positiona	wild codon	synonymous codon
NS3-Q80	3645	3647	CAG	CAA
NS3-D168	3909	3911	GAC	GAT
NS5A-R30	6333	6335	CGG	CGA, CGC, CGT
NS5A-L31	6336	6338	TTA	TTG, CTT, CTC, CTA, CTG
NS5A-P32	6339	6341	CCG	CCA, CCT, CCC
NS5A-Q54	6405	6407	CAA	CAG
NS5A-Y93	6522	6524	TAC	TAT
aBase position based on HCV reference genome (accession no. D90208.1).
Nonsynonymous codon is defined as the codon except wild codon and synonymous codon.

## Sheet: S4
Supplementary Table S4. All of the coded haplotypes in each sample.
sample#	#1-DCV/ASV-pre			#1-DCV/ASV-post			#2-DCV/ASV-pre			#2-DCV/ASV-post			#3-DCV/ASV-pre			#3-DCV/ASV-post			#4-DCV/ASV-pre			#4-DCV/ASV-post			#5-DCV/ASV-pre			#5-DCV/ASV-post			#6-DCV/ASV-pre			#6-DCV/ASV-post			#7-DCV/ASV-pre			#7-DCV/ASV-post			#8-DCV/ASV-pre			#8-DCV/ASV-post			#9-SMV-pre
ranka	haplotype	# of CCS2	%b	haplotype	# of CCS2	%b	haplotype	# of CCS2	%b	haplotype	# of CCS2	%b	haplotype	# of CCS2	%b	haplotype	# of CCS2	%b	haplotype	# of CCS2	%b	haplotype	# of CCS2	%b	haplotype	# of CCS2	%b	haplotype	# of CCS2	%b	haplotype	# of CCS2	%b	haplotype	# of CCS2	%b	haplotype	# of CCS2	%b	haplotype	# of CCS2	%b	haplotype	# of CCS2	%b	haplotype	# of CCS2	%b	haplotype
1	0012020	269	79.82	0212022	6207	89.32	0001000	3647	42.41	0202012	253	98.44	2201010	5311	95.13	2202022	132	92.96	0201110	1230	83.73	2222112	12340	98.52	0002012	9992	92.06	0202012	7655	98.86	0010020	1137	61.46	1212022	4103	99.42	1001100	1293	56.89	1202002	5051	93.02	1202020	2365	59.81	0202022	281	82.65	0001000
2	0002020	63	18.69	0012022	667	9.6	1001000	2030	23.61	2202012	1	0.39	2101010	87	1.56	2202020	7	4.93	0201111	98	6.67	2222012	76	0.61	1002012	204	1.88	0202022	27	0.35	0011120	389	21.03	0212022	7	0.17	1001000	387	17.03	0202002	340	6.26	0201022	461	11.66	1202022	53	15.59	0021000
3	0212020	2	0.59	2212022	24	0.35	0000000	1240	14.42	1202012	1	0.39	1201010	71	1.27	2202222	1	0.7	0202110	81	5.51	2222122	43	0.34	0002010	143	1.32	0202212	19	0.25	0011020	204	11.03	1212020	6	0.15	1011000	152	6.69	1202202	16	0.29	1002020	319	8.07	2202022	3	0.88	0001002
4	2012020	1	0.3	0212222	23	0.33	0001002	968	11.26	0222012	1	0.39	1101010	26	0.47	2202220	1	0.7	0201112	13	0.88	2222212	36	0.29	0010010	110	1.01	2202012	15	0.19	0010120	67	3.62				1001002	143	6.29	2202002	7	0.13	0202020	252	6.37	1222002	1	0.29	0001001
5	0202020	1	0.3	0222022	8	0.12	1000000	237	2.76	0202212	1	0.39	2201020	15	0.27	2202122	1	0.7	0201010	9	0.61				0010012	88	0.81				2010020	6	0.32				1001020	39	1.72				1201022	155	3.92	0222022	1	0.29	2001000
6	0022020	1	0.3				1001002	210	2.44				2201012	11	0.2				0201120	6	0.41				0002022	47	0.43				0010021	6	0.32				1001102	37	1.63				1202022	67	1.69	0202222	1	0.29	0201000
7							0000002	111	1.29				2201210	10	0.18				2201110	4	0.27				2002012	43	0.4				1010020	5	0.27				1101100	32	1.41				0201020	67	1.69				1001000
8							1000002	21	0.24				2201110	9	0.16				0202010	4	0.27				1010010	38	0.35				0000020	5	0.27				1011100	27	1.19				1201020	59	1.49				0001100
9							2001000	16	0.19				2211010	8	0.14				0201011	4	0.27				0202012	35	0.32				0012220	4	0.22				1001010	21	0.92				0202022	50	1.26				0001200
10							0201000	12	0.14				2200010	8	0.14				0221110	3	0.2				0102012	25	0.23				1011120	3	0.16				1000100	19	0.84				1212020	25	0.63				0001010
11							0002000	12	0.14				2201000	6	0.11				0211110	3	0.2				0012012	22	0.2				0210020	3	0.16				1000000	14	0.62				1202120	25	0.63				0001020
12							1002000	11	0.13										2201111	2	0.14				0002212	22	0.2				0012020	3	0.16				1002000	13	0.57				1202000	17	0.43
13							0001200	11	0.13										0202210	2	0.14				0022012	19	0.18				0012120	2	0.11				1201100	11	0.48				1012020	13	0.33
14																			0202111	2	0.14				0002112	13	0.12				0011220	2	0.11				1011002	7	0.31				2202020	10	0.25
15																			0201210	2	0.14				1010012	12	0.11				0011122	2	0.11				1001120	7	0.31				1202220	10	0.25
16																															0010022	2	0.11				1012000	6	0.26				0002020	9	0.23
17																																					1001200	6	0.26				1001022	8	0.2
18																																					1000102	5	0.22				1002120	6	0.15
19																																					2001100	4	0.18
20																																					1101002	4	0.18
21																																					1101000	4	0.18
22																																					1002002	4	0.18
23																																					1201000	3	0.13
24																																					1111000	3	0.13
25																																					1012002	3	0.13
26
27
28
29
30
31
32
33
34
35
36
37
38
39
40
41
42
43
44
45
46
47
48
49
50
51
52
53
54
55
56
57
58
CCS2, circular consensus sequencing 2; SVs, structural variations; SMV, simeprevir; DCV, daclatasvir; ASV, asunaprevir; SOF, sofosbuvir; LDV, ledipasvir; asorting by frequency of each haplotype in descending order; bpercentage for the total number of the filtered ≥5-pass CCS2 reads in the sample.
[truncated: 56 more columns]

## Sheet: S5
Supplementary Table S5. Summary of the CCS2 reads including SVs.
sample#	# of CCS2 reads including SVs	# of CCS2 reads including DEL	%a	# of CCS2 reads including DUP	%a	# of CCS2 reads including INS	%a	# of CCS2 reads including INV	%a	# of CCS2 reads including INVDUP	%a
#1-DCV/ASV-pre	58	0	0	0	0	0	0	0	0	58	100
#1-DCV/ASV-post	130	3	2.31	0	0	0	0	0	0	127	97.69
#2-DCV/ASV-pre	220	0	0	2	0.91	0	0	0	0	218	99.09
#2-DCV/ASV-post	5	0	0	0	0	0	0	0	0	5	100
#3-DCV/ASV-pre	207	0	0	0	0	0	0	0	0	207	100
#3-DCV/ASV-post	135	0	0	0	0	2	1.48	0	0	133	98.52
#4-DCV/ASV-pre	213	0	0	6	2.82	0	0	0	0	207	97.18
#4-DCV/ASV-post	374	0	0	0	0	0	0	0	0	374	100
#5-DCV/ASV-pre	1850	1531	82.76	110	5.95	0	0	33	1.78	255	13.78
#5-DCV/ASV-post	86	0	0	2	2.33	0	0	0	0	84	97.67
#6-DCV/ASV-pre	221	143	64.71	0	0	0	0	0	0	101	45.7
#6-DCV/ASV-post	26	0	0	0	0	0	0	0	0	26	100
#7-DCV/ASV-pre	27	0	0	14	51.85	0	0	11	40.74	2	7.41
#7-DCV/ASV-post	0	0	0	0	0	0	0	0	0	0	0
#8-DCV/ASV-pre	318	316	99.37	0	0	0	0	0	0	2	0.63
#8-DCV/ASV-post	69	69	100	0	0	0	0	0	0	0	0
#9-SMV-pre	30	28	93.33	0	0	0	0	0	0	2	6.67
#9-SMV-post	0	0	0	0	0	0	0	0	0	0	0
#9-DCV/ASV-pre	4	4	100	0	0	0	0	0	0	0	0
#9-DCV/ASV-post	0	0	0	0	0	0	0	0	0	0	0
#9-SOF/LDV-pre	42	28	66.67	0	0	0	0	4	9.52	10	23.81
#10-SMV-pre	0	0	0	0	0	0	0	0	0	0	0
#10-SMV-post	22	22	100	0	0	0	0	0	0	0	0
#10-DCV/ASV-pre	0	0	0	0	0	0	0	0	0	0	0
#10-DCV/ASV-post	0	0	0	0	0	0	0	0	0	0	0
#10-SOF/LDV-pre	0	0	0	0	0	0	0	0	0	0	0
#11-SMV-pre	0	0	0	0	0	0	0	0	0	0	0
#11-DCV/ASV-pre	0	0	0	0	0	0	0	0	0	0	0
#11-DCV/ASV-post	5	0	0	0	0	0	0	0	0	5	100
#11-SOF/LDV-pre	0	0	0	0	0	0	0	0	0	0	0
#12-SMV-pre	2	2	100	0	0	0	0	0	0	0	0
#12-SMV-post	739	739	100	0	0	0	0	0	0	0	0
#12-DCV/ASV-pre	688	671	97.53	2	0.29	0	0	2	0.29	21	3.05
#12-DCV/ASV-post	240	240	100	0	0	0	0	0	0	0	0
#12-SOF/LDV-pre	548	540	98.54	4	0.73	0	0	0	0	4	0.73
CCS2, circular consensus sequencing 2; SVs, structural variations; DEL, deletion; DUP, duplication; INS, insertion; INV, inversion; SMV, simeprevir; DCV, daclatasvir; ASV, asunaprevir; SOF, sofosbuvir; LDV, ledipasvir; apercentage for the total number of the ≥5-pass CCS2 reads in the sample.

## Sheet: S6
Supplementary Table S6. List of structural variations existing at ≥1% in the sample.
SV#	Sample#	SV type	Predicted start positiona	Predicted end positiona	Predicted SV sizea	# of supporting CCS2 reads at pre-treatment	%c	# of supporting CCS2 reads at treatment failure	%c
1	#2-DCV/ASV-pre	INVDUP	4201	4246	45	117	1.06402	0	0
2	#4-DCV/ASV-pre	INVDUP	5516	5612	96	124	1.12768	0	0
3	#4-DCV/ASV-post	INVDUP	5521	5606	85	0	0	239	2.17352
4	#5-DCV/ASV-pre	DEL	3569	5979	2410	1527	13.8869	0	0
5	#6-DCV/ASV-pre	DEL	4726	5814	1088	118	1.07312	0	0
6	#8-DCV/ASV-pre	DEL	5267	6407	1140	316	2.87377	0	0
7	#12-SMV-post	DEL	5299	5722	423	0	0	625	5.68389
8	#12-DCV/ASV-pre	DEL	4479	5797	1318	192	1.74609	0	0
9	#12-DCV/ASV-pre	DEL	5267	6404	1137	128	1.16406	56	0.509276
10	#12-SOF/LDV-pre	DEL	3644	4763	1119	540	4.91088	-b	-b
CCS2, circular consensus sequencing 2; SVs, structural variations; SMV, simeprevir; DCV, daclatasvir; ASV, asunaprevir; SOF, sofosbuvir; LDV, ledipasvir; DEL, deletion; abp; bNo data because we did not extract the samples after SOF+LDV treatment; cpercentage for the total number of the ≥5-pass CCS2 reads in the sample.

## Sheet: S7
Supplementary Table S7. Patients' information.
Case	age	Sex	Viral genotype
#1	75	female	1b
#2	61	female	1b
#3	63	female	1b
#4	78	male	1b
#5	55	female	1b
#6	63	female	1b
#7	74	female	1b
#8	63	male	1b
#9	63	male	1b
#10	63	male	1b
#11	64	male	1b
#12	68	male	1b

## Sheet: S8
Supplementary Table S8. PCR primer set for sequencing the region between NS3 and NS5A genes.
Primer#	Sequence	Start positiona	Stop positiona	Objectives
Fw1	ACAGGTCGGGACAAGAACCAG	3471	3491	RT-PCR for NS3-NS5A region (for cases #1-#8)
Fw2	ACAAGAACCAGGTCGATGGGGAG	3481	3503	nested PCR for NS3-NS5A region (for cases #1-#8)
Fw3	GGAGATACTTCTAGGACCGGCCGAT	3353	3377	RT-PCR for NS3-NS5A region (for cases #9-#12)
Fw4	GCCTATCACGGCCTATTCCCAACAA	3410	3434	nested PCR for NS3-NS5A region (for cases #9-#12)
Rv1	CCCGTCACGTAGTGGAAATC	6621	6640	RT-PCR for NS3-NS5A region (for cases #1-#8)
Rv2	GCGTAACCTCCACGTACTCC	6593	6612	nested PCR for NS3-NS5A region (for cases #1-#8)
Rv3	CGTAGGAGAGGTTTGCACACTGGAG	6730	6754	RT-PCR for NS3-NS5A region (for cases #9-#12)
Rv4	CATGGGCATTTCACGTTGTCAGTGG	6646	6670	nested PCR for NS3-NS5A region (for cases #9-#12)
athe position based on HCV genome sequence "D90208.1"; RT, reverse transcription; PCR, polymerase chain reaction
